# Supplementary material for: Facial Motion Capture System Based on Facial Electromyogram and Electrooculogram for Immersive Social Virtual Reality Applications
Source: Sensors (Basel). 2023 Mar 29;23(7):3580. doi: 10.3390/s23073580 (PMC10099104; doi:10.3390/s23073580)
Supplement: Supplementary file 1 [file sensors-23-03580-s001.zip]

Archive with 1 entries (1 files):
- sensors-2186968-supplementary.pdf
